# Supplementary material for: High-Mobility Tellurium Thin-Film Transistor: Oxygen Scavenger Effect Induced by a Metal-Capping Layer
Source: Nanomaterials (Basel). 2025 Mar 8;15(6):418. doi: 10.3390/nano15060418 (PMC11945103; doi:10.3390/nano15060418)
Supplement: Supplementary file 1 [file nanomaterials-15-00418-s001.zip]

Archive with 1 entries (1 files):
- nanomaterials-3483571-supplementary.pdf
